# Supplementary material for: Hot-Melt Pneumatic Extrusion-Based 3D-Printed Bilayer Tablets Enabling Sequential Release of Levocetirizine and Montelukast
Source: Pharmaceutics. 2026 Apr 3;18(4):444. doi: 10.3390/pharmaceutics18040444 (PMC13118815; doi:10.3390/pharmaceutics18040444)
Supplement: Supplementary file 1 [file pharmaceutics-18-00444-s001.zip]

Archive with 1 entries (1 files):
- pharmaceutics-4172870-supplementary.pdf
